# Supplementary material for: Autoimmune anti-DNA and anti-phosphatidylserine antibodies predict development of severe COVID-19
Source: Life Sci Alliance. 2021 Sep 9;4(11):e202101180. doi: 10.26508/lsa.202101180 (PMC8441539; doi:10.26508/lsa.202101180)
Supplement: Supplementary file 1 [file LSA-2021-01180_SdataF1.xlsx]

## Sheet: Sheet1
Anti-RBCL				Anti-PS				Anti-DNA				Anti-RBCL			Anti-PS			Anti-DNA
Control	COVID-19	SLE		Control	COVID-19	SLE		Control	COVID-19	SLE		Control	P. vivax		Control	P. vivax		Control	P. vivax
0.194	0.218	0.395		0.0866152	0.177	0		0.477	0.403	0.156		0.559	0.362		0.204	0.766		0.975	1.13
0.144	0.193	0.179		0.08642	0.211	0.009		0.149	0.329	0.175		0.108	1.124		0.101	0.75		0.438	2.225
0.136	0.302	0.124		0.104075	0.13	0.041		0.558	0.501	0.131		0.378	1.319		0.133	0.694		0.433	0.645
0.097	0.181	0.227		0.0549272	0.336	0.026		0.214	0.35	0.354		0.434	0.585		0.248	0.25		0.492	0.553
0.158	0.295	0.457		0.0859124	0.218	0.083		0.246	0.299	0.677		0.471	1.299		0.274	0.645		0.374	1.567
0.293	0.159	0.638		0.131569	0.106	0.182		0.412	0.38	0.873		0.84	0.858		0.464	0.699		0.437	1.789
0.143	0.224	0.41		0.113572	0.07	0.276		0.349	0.192	0.94		0.331	0.366		0.428	0.305		0.461	1.008
0.095	0.248	0.454		0.0525108	0.09	0		0.214	0.344	0.885		0.457	0.725		0.277	0.733		0.418	1.665
0.236	0.359	0.291		0.293189	0.219	0.032		0.417	0.27	0.422		0.564	0.9		0.113	0.723		0.555	1.088
0.243	0.336	0.482		0.132324	0.259	0.256		0.3	0.357	0.855		0.432	2.057		0.264	0.811		0.68	1.204
0.122	0.454	0.655		0.0913231	0.192	0.249		0.205	0.312	1.17		0.448	0.887		0.284	0.635		0.324	0.795
0.204	0.268	0.463		0.0833682	0.208	0.252		0.321	0.282	1.105		0.334	1.23		0.26	0.257		0.38	1.103
0.067	0.407	0.541		0.0560702	0.262	0.525		0.182	0.329	1.243		1.008	2.048		0.672	2.577		0.622	2.491
0.144	0.655	0.452		0.118469	0.141	0.291		0.207	0.879	1.154		0.621	0.632		0.245	0.227		0.822	0.845
0.17	0.385	0.431		0.122441	0.299	0.822		0.236	0.287	1.236		0.431	0.626		0.353	0.366		0.467	0.767
0.187	0.34	0.809		0.136702	0.181	0.321		0.225	0.457	1.327		0.568	0.674		0.594	0.804		1.35	0.964
0.093	0.372	0.985		0.0494956	0.477	0.709		0.166	0.389	1.087		0.694	0.479		0.237	0.492		0.928	1.184
0.177	0.297	0.642		0.126641	0.131	0.365		0.451	0.402	1.136		0.395	0.459		0.233	0.07		1.409	0.807
0.157	0.286	0.627		0.181501	0.633	0.292		0.38	0.544	1.205		0.289	0.737		0.233	0.721		0.304	1.144
0.177	0.671	0.599		0.124555	0.247	0.252		0.443	0.362	1.289		0.541	0.809		0.485	1.104		0.931	0.982
0.177	0.468	0.577		0.4515	0.99	0.427		0.283191	0.347	0.784		0.346	0.464		0.199	0.296		0.367	0.584
0.122	0.481	0.338		0.0765	0.4	0.665		0.0957432	0.525	0.606		0.471	0.717		0.255	0.237		1.133	1.211
0.11	0.506	0.617		0.0916	0.313	1.258		0.227026	0.595	0.762		0.479	0.919		0.315	0.726		0.463	0.935
0.119	0.287	0.388		0.1737	0.344	0.847		0.0532587	0.381	0.662		1.25	1.029		0.634	0.599		0.964	0.897
0.253	0.712	0.727		0.3127	0.617	1.623		0.697581	0.639	0.79		0.493	1.136		0.226	1.652		0.612	0.055
0.164	0.314	0.596		0.1286	0.328	1.773		0.628986	0.229	0.964		0.489	0.714		0.284	0.372		0.549	0.052
0.228	0.225	0.471		0.2816	0.136	0.692		0.14646	0.201	0.91		0.418	0.515		0.36	0.515		0.325	0.063
0.172	0.178	0.276		0.2232	0.17	0.437		0.149566	0.451	0.952		0.342	0.805		0.24	0.789		0.327	0.056
0.212	0.196	0.597		0.1778	0.178	1.646		0.711464	0.189	1.043		0.39	0.257		0.314	0.45		0.325	1.087
0.215	0.573	0.572		0.2861	0.679	1.301		0.787969	0.762	0.995		0.701	0.842		0.528	0.523		0.542	0.539
0.141	0.24	0.974		0.2229	0.205	1.096		0.203696	0.359	1.083		0.47	0.699		0.658	0.927		0.673	0.949
0.142	0.724	0.504		0.2	0.56	1.396		0.16847	0.626	1.217		0.36	0.723		0.132	0.703		0.138	0.723
0.135	0.167	0.455		0.1496	0.367	0.443		0.377181	0.283	1.099		0.409	0.785		0.112	0.687		0.116	0.705
0.086	0.279	0.4		0.3399	0.303	1.929		0.249779	1.382	1.199		0	0.479		0.244	0.452		0.253	0.466
0.219	0.157	0.4		0.1245	0.14	0.724		0.315211	0.18	1.07		0.371	0.372		0.568	0.258		0.592	0.269
0.189	0.059	0.748		0.2425	0.065	1.806		0.272122	0.168	1.259		0.46	0.207		0.456	0.377		0.47	0.385
0.151	0.362	0.678		0.2742	0.307	2.297		0.409241	0.693	1.254		0.534	0.349		0.278	0.387		0.29	0.398
0.383	0.26	0.316		0.3	0.216	1.104		0.414987	0.324	1.158		0.558	0.689		0.605	0.571		0.623	0.576
0.109	0.15			0.1086	0.202			0.0842703	0.267			0.857	0.678		0.151	0.605		0.158	0.626
0.174	0.233			0.199	0.288			0.227102	0.379			0.268	0.547		0.179	0.617		0.186	0.644
	0.472				0.209				0.886			0.259	0.758		0.346	0.605		0.357	0.627
	0.438				0.801				0.465			0.616	1.338		0.574	1.025		0.584	1.051
	0.483				0.299				0.54			0.677	0.885		0.124	0.814		0.867	0.834
	0.153				0.206				0.141			0.419	0.639		0.385	0.137		0.399	0.144
	0.469				0.321				0.265			0.327	0.415		0.245	0.349		0.254	0.356
	0.661				0.202				0.696			0.736	0.884		0.248	0.442		0.258	0.452
	0.649				0.295				0.417			0.149	1.826		0.334	1.361		0.345	1.399
	0.28				0.171				0.191			1.208	0.553		0.511	0.729		0.523	0.755
	0.334				0.3				0.684			0.25	0.667		0.687	0.855		0.698	0.88
	0.543				0.601				0.753				0.685			0.386			0.401
	0.311				0.195				0.175				0.488			0.464			0.478
	0.138				0.125				0.184				0.788			0.245			0.253
	0.116				0.123				0.338				0.897			0.505			0.518
	0.13				0.187				0.322				0.922			0.472			0.485
	0.367				0.258				0.359				0.545			0.206			0.216
	0.325				0.371				0.618				0.705			0.926			0.953
	0.181				0.109				0.244				0.894			3.101			1.785
	0.304				0.185				0.272				0.44			0.851			1.108
	0.245				0.234				0.283				0.441			0.532			0.616
	0.37				0.236				0.324				1.019			0.915			0.906
	0.312				0.307				0.676				0.678			2.66			2.216
	0.389				0.137				0.387				0.723			0.762			0.578
	0.308				0.243				0.447				0.677			2.587			1.109
	0.406				0.14				0.733				0.453			0.521			0.868
	0.171				0.098				0.161				0.632			0.264			0.593
	0.34				0.386				0.548				0.601			0.366			0.922
	0.363				0.2				0.26				0.815			0.566			0.604
	0.38				0.239				0.274				0.721			1.905			1.046
	0.289				0.141				0.266				0.336			0.542			0.744
	0.143				0.081				0.252				0.509			0.165			0.098
	0.531				0.484				0.734				0.306			0.333			0.383
	0.309				0.229				0.352				0.984			0.35			0.821
	0.207				0.179				0.128				0.408			0.33			0.55
	0.195				0.201				0.868				0.313			1.321			1.437
	0.276				0.28				0.579				0.493			0.651			0.343
	0.262				0.321				0.894				0.718			0.261			1.184
	0.266				0.184				0.43				0.614			0.443			1.159
	0.272				0.16				0.474				0.493			0.38			0.652
	0.81				0.857				0.816				0.473			0.523			0.658
	0.316				0.129				0.548				0.435			0.884			0.901
	0.527				0.326				0.73				0.565			0.567			0.593
	0.398				0.87				0.323				0.928			0.905			0.916
	0.149				0.335				0.405				0.808			0.638			0.656
	0.574				0.388				0.662				0.722			0.724			0.746
	0.663				0.892				0.844				0			0			0
	0.236				0.165				0.16				1.144			0.944			0.941
	0.348				0.309				0.576				0.393			0.458			0.47
	0.35				0.398				0.221				1.016			1.409			1.443
	0.178				0.149				0.154				0.731			0.966			0.992
	0.182				0.208				0.272				0.77			0.785			0.808
	0.59				0.43				0.387				0.542			0.446			0.456
	0.16				0.063				0.151				1.213			1.016			1.036
	0.688				0.375				0.286				0.596			0.413			0.428
	0.134				0.073				0.416				0.726			1.09			0.462
	0.111				0.261				0.087				0.412			0.43			0.437
	0.279				0.143				0.318				0.257			0.883			0.896
	0.425				0.103				0.367				0.399			0.744			0.768
	0.259				0.262				0.088				0.594			0.525			0.543
	0.446				0.26				0.734				1.441			1.256			1.292
	0.134				0.092				0.091				0.818			1.381			1.407
	0.15				0.064				0.112				1.174			0.892			0.901
	0.329				0.248				0.1
	0.256				0.11				0.329
	0.1				0.16				0.241
	0.21				0.233				0.916
	0.184				0.293				0.54
	0.429				0.719				0.623
	0.529				0.2				0.218
	0.193				0.101				0.163
	0.191				0.116				0.194
	0.377				0.167				0.361
	0.066				0.13				0.359
	0.121				0.102				0.466
	0.158				0.184				0.423
	0.899				1.071				0.917
