# Supplementary material for: Autoimmune anti-DNA and anti-phosphatidylserine antibodies predict development of severe COVID-19
Source: Life Sci Alliance. 2021 Sep 9;4(11):e202101180. doi: 10.26508/lsa.202101180 (PMC8441539; doi:10.26508/lsa.202101180)
Supplement: Supplementary file 4 [file LSA-2021-01180_SdataF4.xlsx]

## Sheet: Sheet1
Immune-complex
Control	Non-severe	Severe, Alive	Severe, Dead
0.519	0.286	0.535	0.594
0.488	0.537	0.527	0.286
0.563	0.422	0.549	0.664
0.354	0.657	0.509	0.458
0.59	0.494	0.419	0.517
0.716	0.315	0.544	0.406
0.555	0.603	0.44	0.45
0.14	0.576	0.487	0.339
0.568	0.343	0.804	0.554
0.438	0.472	0.219	0.296
0.489	0.463	0.664	0.616
0.467	0.482	0.508	0.491
0.505	0.455	0.114	0.513
0.655	0.341	0.554	0.549
0.519	0.49	0.291	0.561
0.443	0.331	0.457	0.481
0.513	0.391	0.44	0.59
0.602	0.293	0.521	0.534
0.633	0.546	0.485	0.249
0.607	0.554	0.428	0.55
0.64	0.595	0.134	0.332
0.253	0.48	0.49	0.274
0.219	0.521	0.43	0.209
0.533	0.594	0.458	0.372
0.717	0.452	0.506	0.751
0.656	0.306	0.372	0.743
0.522	0.264	0.396	0.623
0.545	0.383	0.517	0.62
0.339	0.536	0.808	0.689
0.566	0.419	0.439	0.542
0.672	0.4	0.493	0.679
0.536	0.383	0.585	0.539
0.528	0.432	0.434	0.646
0.52	0.37	0.457
0.417	0.436	0.476
0.434	0.297	0.458
0.534	0.577	0.215
0.558	0.359	0.529
0.471	0.602	0.486
0.553	0.106	0.387
		0.487
		0.437
		0.486
		0.387
		0.487
		0.917
