# Supplementary material for: Autoimmune anti-DNA and anti-phosphatidylserine antibodies predict development of severe COVID-19
Source: Life Sci Alliance. 2021 Sep 9;4(11):e202101180. doi: 10.26508/lsa.202101180 (PMC8441539; doi:10.26508/lsa.202101180)
Supplement: Supplementary file 5 [file LSA-2021-01180_TableS1.xlsx]

## Sheet: Table S1
Day 0-3 values		N		R values					P values
				Anti-RBC	Anti-PS	Anti-DNA	IC		Anti-RBC	Anti-PS	Anti-DNA	IC
Coagulation	D-DIMER	102		0.1844	0.144	0.2392	0.1889		0.1924	0.3953	0.0251	0.1736
	PROTHOMBIN TIME	93		0.132	0.08992	0.2479	0.03166		0.3142	0.3953	0.0251	0.7708
	APTT	89		0.06571	0.09975	0.0188	-0.1537		0.5461	0.3953	0.8698	0.2279
Cell lysis	CREATINE KINASE	86		0.1939	0.2614	0.2796	0.0255		0.0743	0.0305	0.0139	0.8239
	LDH	83		0.2762	0.1812	0.2694	0.2756		0.0232	0.1022	0.0139	0.0236
Granulocytes	BASOPHILS %	108		0.1859	0.06359	-0.08805	0.02378		0.4918	0.9144	0.6634	0.8151
	EOSINOPHILS %	108		-0.09494	-0.01159	-0.145	0.03743		0.6292	0.9144	0.4069	0.7959
	GRANULOCYTES, IMMATURE %	97		-0.03512	-0.01468	-0.06886	0.112		0.74	0.9144	0.7616	0.4165
	NEUTROPHILS %	107		0.05965	-0.04262	0.1235	0.1398		0.7034	0.9144	0.4663	0.2931
	NEUTROPHILS ABSOLUTE	98		0.09619	-0.04131	0.1923	0.1426		0.6292	0.9144	0.4069	0.2931
	EOSINOPHILS, ABSOLUTE	98		0.07705	0.09045	0.008608	0.1451		0.683	0.9144	0.9423	0.2931
	WHITE BLOOD CELL COUNT	108		0.09197	-0.02018	0.1462	0.1553		0.6292	0.9144	0.4069	0.2931
	BASOPHILS ABSOLUTE	98		0.1147	0.01803	-0.03578	-0.07416		0.6292	0.9144	0.8723	0.6077
	GRANULOCYTES IMMATURE , ABSOLUTE	97		0.04997	-0.05483	-0.03039	0.188		0.7123	0.9144	0.8723	0.2931
Lymphocytes/Monocytes	LYMPHOCYTES %	108		0.05486	0.1259	0.03395	-0.0445		0.5785	0.3431	0.5509	0.7195
	LYMPHOCYTES ABSOLUTE	97		0.1105	0.09384	0.1578	0.03791		0.379	0.3642	0.1859	0.7195
	MONOCYTES %	108		-0.1955	-0.1105	-0.315	-0.2194		0.1721	0.3431	0.0027	0.0913
	MONOCYTES ABSOLUTE	98		-0.1216	-0.1395	-0.1213	-0.1187		0.379	0.3431	0.2365	0.4935
Erythrocytes	HEMATOCRIT	108		0.2367	0.1554	0.04694	0.02085		0.0461	0.2737	0.7949	0.8726
	HEMOGLOBIN	107		0.2798	0.1953	0.08597	0.03367		0.0177	0.2212	0.7121	0.8726
	RED BLOOD CELL COUNT	108		0.2832	0.2116	-0.02148	0.13		0.0177	0.2212	0.8902	0.8726
	MEAN CORPUSCULAR HEMOGLOBIN	107		-0.01954	-0.1087	0.133	-0.08456		0.85	0.3358	0.4343	0.8726
	MEAN CORPUSCULAR HEMOGLOBIN CONC	107		0.1306	0.08777	0.0647	-0.02444		0.3032	0.3724	0.7328	0.8726
	MEAN CORPUSCULAR VOLUME	108		-0.06475	-0.1323	0.1846	-0.1231		0.5674	0.3358	0.1879	0.8726
	RDW-SD	107		-0.1445	-0.1129	-0.01459	0.01682		0.28	0.3358	0.8902	0.8726
	RDW-CV	107		-0.1441	-0.1725	0.07825	-0.03195		0.28	0.2545	0.7121	0.8726
	NUCLEATED RBC,ABSOLUTE	107		0.09969	0.1013	0.1954	-0.01675		0.3875	0.3358	0.1879	0.8726
	NUCLEATED RED BLOOD CELLS %	107		0.09969	0.1013	0.1954	-0.01675		0.3875	0.3358	0.1879	0.8726
Platelets	MEAN PLATELET VOLUME	106		0.09499	0.01753	0.06145	-0.08871		0.6723	0.9328	0.5368	0.3695
	PLATELET COUNT	108		0.01631	-0.009342	-0.09443	0.1293		0.8756	0.9328	0.5368	0.3684
Cytokines/Inflammation	INTERFERON GAMMA	35		-0.1013	0.2123	0.02554	0.2067		0.7957	0.8918	0.9321	0.3829
	INTERLEUKIN 10	35		-0.04697	0.01439	0.1539	0.1415		0.9295	0.9961	0.6672	0.5367
	INTERLEUKIN 12	35		-0.1019	0.01698	-0.06793	0.2718		0.7957	0.9961	0.9321	0.3232
	INTERLEUKIN 13	35		0.1359	0.2208	-0.01698	0.2208		0.7957	0.8918	0.9321	0.3829
	INTERLEUKIN 2	35		-0.01413	0.1693	0.2022	0.1259		0.9557	0.8918	0.4931	0.5453
	INTERLEUKIN 2 RECEPTOR (CD25), SOLUBLE	35		-0.115	0.01471	0.04006	0.02297		0.7957	0.9961	0.9321	0.9048
	INTERLEUKIN 4	35		-0.1019	0.01698	-0.06793	0.2718		0.7957	0.9961	0.9321	0.3232
	INTERLEUKIN 6	52		0.163	0.1651	0.288	0.1646		0.7957	0.8918	0.181	0.3829
	INTERLEUKIN 8	35		0.103	0.1344	0.2026	0.2061		0.7957	0.8918	0.4931	0.3829
	INTERLEUKIN-1 BETA	35		-0.04817	0.003042	-0.05323	0.1688		0.9295	0.9961	0.9321	0.4697
	TUMOR NECROSIS FACTOR-ALPHA	35		-0.01183	0.1682	0.2126	0.1175		0.9557	0.8918	0.4931	0.5453
	FERRITIN	106		0.114	0.02206	0.241	0.2262		0.7957	0.9961	0.0919	0.2319
	C-REACTIVE PROTEIN	105		0.09472	0.07981	0.2417	0.1569		0.7957	0.8918	0.0919	0.3232
	PROCALCITONIN	104		0.1057	0.03603	0.1626	0.2095		0.7957	0.9961	0.35	0.2319
Heart	B-TYPE NATRIURETIC PEPTIDE	39		-0.1074	-0.1924	-0.1809	0.06894		0.9977	0.4858	0.5171	0.7154
	TROPONIN I	104		-0.001515	-0.01834	-0.06501	0.03712		0.9977	0.8619	0.5171	0.7154
Respiratory	HEMOGLOBIN, VBG	85		0.3231	0.2025	0.1864	0.05232		0.0184	0.2231	0.6193	0.6407
	METHEMOGLOBIN, VBG	85		-0.2118	-0.2889	-0.1296	-0.0622		0.1824	0.0516	0.7835	0.6407
	CARBON DIOXIDE	108		0.02706	0.1115	0.05009	-0.06367		0.7888	0.5903	0.7835	0.6407
	O2 CONTENT (SAT), VBG	85		0.07687	-0.07334	-0.04581	0.07355		0.5708	0.7448	0.7835	0.6407
	OXYHEMOGLOBIN, VBG	85		0.08163	-0.06885	-0.04277	0.07176		0.5708	0.7448	0.7835	0.6407
	PCO2, VBG	86		0.07937	0.05236	0.04929	-0.09062		0.5708	0.7448	0.7835	0.6407
	PO2, VBG	85		0.1389	-0.01929	0.03137	0.1209		0.4829	0.8695	0.7835	0.6407
Kidney	ANION GAP	106		-0.0975	-0.04517	-0.04903	0.09481		0.7217	0.7826	1	0.4044
	BLOOD UREA NITROGEN	108		-0.04252	-0.1056	0.003282	0.1293		0.8916	0.7539	1	0.3378
	CREATININE	108		-0.118	-0.0688	-0.07854	0.157		0.7217	0.7826	1	0.2897
	EGFR MDRD AFRICAN AMERICAN	107		0.05728	0.08694	0.05925	-0.1514		0.8451	0.7539	1	0.2897
	EGFR MDRD NON AFRICAN AMERICAN	107		0.1276	0.09311	0.05865	-0.1183		0.7217	0.7539	1	0.3409
	HYALINE CASTS	56		0.01015	0.0684	0.01837	0.07124		0.9502	0.7826	1	0.6078
	PH, URINE	59		-0.0324	0.001672	0.01025	-0.1116		0.8997	0.9999	1	0.4406
	PHOSPHORUS, INORGANIC	45		0.03557	-0.07826	0.03369	0.2445		0.8997	0.7826	1	0.2897
	RED BLOOD CELLS, URINE	58		0.1695	0.182	0.06712	0.3514		0.7217	0.7539	1	0.0824
	SPECIFIC GRAVITY, URINE	60		0.1209	0.212	0.2031	0.1345		0.7217	0.7539	1	0.4044
	SQUAMOUS EPITHELIAL, URINE	58		0.1428	0.1499	0.153	0.2396		0.7217	0.7539	1	0.2897
	WHITE BLOOD CELLS, URINE	58		-0.1081	-0.03282	0.0003562	0.1726		0.726	0.8889	1	0.3378
Liver	ALBUMIN	107		-0.158	-0.0133	-0.2094	-0.2597		0.1684	0.9008	0.0716	0.0558
	ALKALINE PHOSPHATASE	107		-0.2244	-0.2522	-0.312	-0.01911		0.0812	0.0356	0.0078	0.8536
	ALT	107		0.138	0.08837	0.1718	0.1096		0.2103	0.5905	0.1359	0.4576
	AST	107		0.1745	0.1783	0.2662	0.163		0.1456	0.1335	0.0198	0.3773
	BILIRUBIN DIRECT	106		-0.006416	0.05224	0.08166	0.09759		0.9575	0.8011	0.3582	0.4576
	BILIRUBIN TOTAL	107		0.02304	0.02913	0.08725	-0.02991		0.9392	0.884	0.3582	0.8536
	PROTEIN, TOTAL	107		0.2612	0.2882	0.1043	0.0958		0.0533	0.021	0.3361	0.4576
	UROBILINOGEN, URINE	59		0.2373	0.3092	0.1707	0.1265		0.1456	0.0463	0.2774	0.4576
Metabolic	CALCIUM	108		-0.03518	0.04738	-0.08796	-0.1521		0.8172	0.676	1	0.8208
	CHLORIDE	108		-0.159	-0.08834	0.05271	-0.06342		0.2774	0.676	1	0.899
	CHLORIDE, VBG	84		-0.1902	-0.06807	-0.001547	-0.01966		0.2774	0.676	1	0.9319
	GLUCOSE	108		0.1358	0.08654	-0.02126	0.03081		0.2847	0.676	1	0.899
	GLUCOSE, VBG	85		0.1113	0.05806	-0.06255	0.06185		0.4413	0.676	1	0.899
	GLUCOSE, POC	45		0.1119	-0.07123	-0.0748	-0.1313		0.5968	0.676	1	0.899
	LACTATE, VBG	86		0.1103	0.1244	0.1708	-0.03718		0.4413	0.676	0.5458	0.899
	MAGNESIUM	89		0.2061	0.131	0.2416	0.2067		0.2479	0.676	0.3196	0.7353
	PH, VBG	86		0.17	0.1355	0.2039	0.1129		0.2774	0.676	0.4221	0.899
	POTASSIUM	108		-0.02386	-0.1035	-0.007168	0.009445		0.8172	0.676	1	0.9319
	POTASSIUM, VBG	84		-0.02676	-0.04729	-0.02609	0.03341		0.8172	0.676	1	0.899
	SODIUM	108		-0.2461	-0.07344	-0.001085	-0.09495		0.1456	0.676	1	0.899
	SODIUM, VBG	85		-0.2125	-0.06106	-0.01329	-0.05465		0.2479	0.676	1	0.899
	TEMPERATURE, VBG	85		0.1582	0.1139	0.06485	0.1076		0.2847	0.676	1	0.899
